# Supplementary material for: Functional Analysis of the GPI Transamidase Complex by Screening for Amino Acid Mutations in Each Subunit
Source: Molecules. 2021 Sep 8;26(18):5462. doi: 10.3390/molecules26185462 (PMC8465894; doi:10.3390/molecules26185462)
Supplement: Supplementary file 1 [file molecules-26-05462-s001.zip]

Archive with 1 entries (1 files):
- molecules-1325274-supplementary.pdf
